# Supplementary material for: Immune aging impairs muscle regeneration via macrophage-derived anti-oxidant selenoprotein P
Source: EMBO Rep. 2025 Jul 18;26(16):4153–79. doi: 10.1038/s44319-025-00516-3 (PMC12373998; doi:10.1038/s44319-025-00516-3)
Supplement: Supplementary file 3 — Source data Fig. 1 [file 44319_2025_516_MOESM3_ESM.zip]

Archive with 32 entries (21 files):
- Figure 1/
- Figure 1/.DS_Store
- Figure 1/1A/
- Figure 1/1A/.DS_Store
- Figure 1/1A/1A muscle mass_body weight.xls
- Figure 1/1B/
- Figure 1/1B/.DS_Store
- Figure 1/1B/1B Fiber CSA.xls
- Figure 1/1C/
- Figure 1/1C/.DS_Store
- Figure 1/1C/1C CSA distribution.xls
- Figure 1/1D/
- Figure 1/1D/.DS_Store
- Figure 1/1D/1D Total number fibers.xls
- Figure 1/1E/
- Figure 1/1E/.DS_Store
- Figure 1/1E/1E IgG fibers.xls
- Figure 1/1F/
- Figure 1/1F/.DS_Store
- Figure 1/1F/1F Collagen area.xls
- Figure 1/1G/
- Figure 1/1G/.DS_Store
- Figure 1/1G/1G FAPs.xls
- Figure 1/1H/
- Figure 1/1H/.DS_Store
- Figure 1/1H/1H Endothelials.xls
- Figure 1/1I/
- Figure 1/1I/.DS_Store
- Figure 1/1I/1I Macrophages.xls
- Figure 1/1J/
- Figure 1/1J/.DS_Store
- Figure 1/1J/1J Ly6Cpos.xls
