# Supplementary material for: Immune aging impairs muscle regeneration via macrophage-derived anti-oxidant selenoprotein P
Source: EMBO Rep. 2025 Jul 18;26(16):4153–79. doi: 10.1038/s44319-025-00516-3 (PMC12373998; doi:10.1038/s44319-025-00516-3)
Supplement: Supplementary file 3 — Source data Fig. 1 [file 44319_2025_516_MOESM3_ESM.zip › Figure 1/1A/1A muscle mass_body weight.xls]

## Sheet: 1A
Fig1A - Muscle Mass	Young										Old
D0	0.00217978	0.00193929	0.0019419	0.00174163	0.00183416	0.00177836	0.00187457	0.002	0.00193132		0.00188562	0.00171088	0.00174329	0.00185208	0.00182938	0.00179801	0.00182935	0.00182099	0.00168923	0.00180521
D7	0.00119028	0.0009875	0.001369	0.00135628	0.00132129						0.000981788	0.001	0.00140712
D28	0.00287361	0.00156923	0.00238226	0.00245424	0.00260584	0.0025337	0.0025636	0.00236425	0.00270202		0.00159574	0.00175879	0.00205921	0.00197015	0.00196315	0.00242832	0.00205245	0.00157945
