# Supplementary material for: Immune aging impairs muscle regeneration via macrophage-derived anti-oxidant selenoprotein P
Source: EMBO Rep. 2025 Jul 18;26(16):4153–79. doi: 10.1038/s44319-025-00516-3 (PMC12373998; doi:10.1038/s44319-025-00516-3)
Supplement: Supplementary file 3 — Source data Fig. 1 [file 44319_2025_516_MOESM3_ESM.zip › Figure 1/1B/1B Fiber CSA.xls]

## Sheet: 1B
Fig1B - Fiber Area	Young						Old
D0	2020.22	1967.72	2000.13	1919.49	1955.64	2481.08	2110.41	2183.86	2995.91	1940.54	1911.34	2312.77
D7	906.39	1133.53	836.55	789.92	826.77		699.235	567.776	736.62	833.066
D28	1987.18	1815.16	2073.49	1934.68	1651.09	2019.91	1411.09	1808.5	1396.49	1504.55	1235.29	1258.41
