# Supplementary material for: Immune aging impairs muscle regeneration via macrophage-derived anti-oxidant selenoprotein P
Source: EMBO Rep. 2025 Jul 18;26(16):4153–79. doi: 10.1038/s44319-025-00516-3 (PMC12373998; doi:10.1038/s44319-025-00516-3)
Supplement: Supplementary file 3 — Source data Fig. 1 [file 44319_2025_516_MOESM3_ESM.zip › Figure 1/1C/1C CSA distribution.xls]

## Sheet: 1C
Fig1C - CSA D7	Young					Old
0-50	0.057971	0.179748	0.466695	0	0	0	0.0898069	0.087604	0
<100	4.46377	2.93589	4.96394	6.76907	3.81356	4.21923	5.43332	5.51905	2.57869
<300	13.4493	8.62792	10.1824	19.8646	15.2966	29.4911	27.6605	20.1051	28.1001
<500	13.971	9.34691	11.8371	14.5535	18.2627	20.6177	24.652	19.3167	21.5017
<1000	36.6377	29.8382	35.0445	28.0656	33.9831	20.9221	28.3341	35.7862	25.2939
<1500	22.1449	24.9251	23.5893	17.2872	15.8051	9.48238	7.40907	11.7827	6.59841
<2000	6.23188	13.4811	8.99448	8.46134	5.88983	6.52458	3.50247	3.54796	4.20933
<2500	1.85507	5.09287	2.67289	3.17626	3.38983	4.26272	2.15537	2.1901	4.20933
<3000	0.898551	2.45656	1.14552	1.1976	2.33051	2.39234	0.493938	0.613228	2.7683
<3500	0.173913	1.43799	0.466695	0.442593	0.847458	1.04393	0.13471	0.613228	2.00986
<4000	0.0869565	0.539245	0.466695	0.130174	0.211864	0.521966	0.0898069	0.306614	1.02389
<5000	0.0289855	0.419413	0.169707	0.0520698	0.0847458	0.347977	0.0449035	0.131406	1.09973
<6000	0	0.599161	0	0	0.0847458	0.0869943	0	0	0.379219
>6000	0	0.119832	0	0	0	0.0869943	0	0	0.227531
