# Supplementary material for: Immune aging impairs muscle regeneration via macrophage-derived anti-oxidant selenoprotein P
Source: EMBO Rep. 2025 Jul 18;26(16):4153–79. doi: 10.1038/s44319-025-00516-3 (PMC12373998; doi:10.1038/s44319-025-00516-3)
Supplement: Supplementary file 3 — Source data Fig. 1 [file 44319_2025_516_MOESM3_ESM.zip › Figure 1/1D/1D Total number fibers.xls]

## Sheet: 1D
Fig1D - Fiber Number	Young						Old
D0	2902	2988	2717	2920	2353	1789	2692	2377	2867	2199	2396	1947
D7	2357	1669	3450	3841	2360		2283	2227	2299	2637
D28	3378	2566	3128	3520	3872	2569	5093	4500	3872	3895	2788	4389
