# Supplementary material for: Immune aging impairs muscle regeneration via macrophage-derived anti-oxidant selenoprotein P
Source: EMBO Rep. 2025 Jul 18;26(16):4153–79. doi: 10.1038/s44319-025-00516-3 (PMC12373998; doi:10.1038/s44319-025-00516-3)
Supplement: Supplementary file 3 — Source data Fig. 1 [file 44319_2025_516_MOESM3_ESM.zip › Figure 1/1E/1E IgG fibers.xls]

## Sheet: 1E
Fig1E - Necrosis	Young					Old
D2	84.4648	67.9928	86.7232	84.4137	97.346	95.5902	72.1049	91.2081	91.2449	96.2597
D4	8.80879	6.10244	15.3008			46.9036	19.4838	34.3167
D7	0.743802	0.751278	0			41.128	5.22208	16.0994	5.85934
D28	0	0	0			0	0	0.699301
