# Supplementary material for: Immune aging impairs muscle regeneration via macrophage-derived anti-oxidant selenoprotein P
Source: EMBO Rep. 2025 Jul 18;26(16):4153–79. doi: 10.1038/s44319-025-00516-3 (PMC12373998; doi:10.1038/s44319-025-00516-3)
Supplement: Supplementary file 3 — Source data Fig. 1 [file 44319_2025_516_MOESM3_ESM.zip › Figure 1/1F/1F Collagen area.xls]

## Sheet: 1F
Fig1F - Collagen 1	Young											Old
D0	3.3081	3.1045	6.67193	4.68275	6.53242	3.99423						4.4284	5.45992	6.09446	5.2345	5.49682	4.45463
D2	6.10277	8.381	9.88436	9.18313	6.72227	7.39007						6.414	7.66858	8.63963	11.4983	5.75	7.3996
D4	9.57043	9.50543		9.97937	12.5461	7.8805						7.14657	6.41189	8.091
D7	12.0373	14.126	20.6878	12.2109	8.306							8.28025	14.2928	16.8352	10.7842
D28	4.303	4.5423	4.3398	3.92446	2.503	2.92306						4.7984	3.51125	4.386	3.827	2.87321	3.38533
