# Supplementary material for: Immune aging impairs muscle regeneration via macrophage-derived anti-oxidant selenoprotein P
Source: EMBO Rep. 2025 Jul 18;26(16):4153–79. doi: 10.1038/s44319-025-00516-3 (PMC12373998; doi:10.1038/s44319-025-00516-3)
Supplement: Supplementary file 3 — Source data Fig. 1 [file 44319_2025_516_MOESM3_ESM.zip › Figure 1/1G/1G FAPs.xls]

## Sheet: 1G
Fig1G - FAPs	Young						Old
D0	94.5524	137.03	126.76	97.98	114.422	119.9	91.28	97.29	79.48	112.75	117.85	95.92
D7	506.99	345.51	405.86	607.51	553.61		552.85	841.73	525.072	840.69
D28	245.97	213.46	256.49	193.22	245.97	244.6	289.82	181.37	215.83	280.23	191.16	275.44
