# Supplementary material for: Immune aging impairs muscle regeneration via macrophage-derived anti-oxidant selenoprotein P
Source: EMBO Rep. 2025 Jul 18;26(16):4153–79. doi: 10.1038/s44319-025-00516-3 (PMC12373998; doi:10.1038/s44319-025-00516-3)
Supplement: Supplementary file 3 — Source data Fig. 1 [file 44319_2025_516_MOESM3_ESM.zip › Figure 1/1H/1H Endothelials.xls]

## Sheet: 1H
Fig1H - ECs	Young						Old
D0	363.136	518.668	524.835	471.392	350.803	478.244	635.146	482.931	473.151	337.25	374.27	427.542
D7	900.068	1010.24	1090.78	901.814	882.337		892.082	657.491	805.454	422.843
D28	583.812	761.216	828.466	797.949	738.605	626.924	648.984	801.64	765.327	550.871	883.86
