# Supplementary material for: Immune aging impairs muscle regeneration via macrophage-derived anti-oxidant selenoprotein P
Source: EMBO Rep. 2025 Jul 18;26(16):4153–79. doi: 10.1038/s44319-025-00516-3 (PMC12373998; doi:10.1038/s44319-025-00516-3)
Supplement: Supplementary file 3 — Source data Fig. 1 [file 44319_2025_516_MOESM3_ESM.zip › Figure 1/1I/1I Macrophages.xls]

## Sheet: 1I
Fig1I - MPs	Young						Old
D0	8.22	30.18	13.7				18.5	12.35	4.8
D7	604.7	566.2	709.4	535.1			1446.1	1401.5	1593.3	1619.4	862.2
D28	119.9	53.44	91.13	55.5	45.91	58.92	87.7	59.61	46.59	63.72
