# Supplementary material for: Immune aging impairs muscle regeneration via macrophage-derived anti-oxidant selenoprotein P
Source: EMBO Rep. 2025 Jul 18;26(16):4153–79. doi: 10.1038/s44319-025-00516-3 (PMC12373998; doi:10.1038/s44319-025-00516-3)
Supplement: Supplementary file 3 — Source data Fig. 1 [file 44319_2025_516_MOESM3_ESM.zip › Figure 1/1J/1J Ly6Cpos.xls]

## Sheet: 1J
Fig1J - FACs Ly6Cpos	Young								Old
D2	48.4	31.8	44.1	47.1	26.4				62.3	74.7	42.2	56.1	44.3
D4	16.4	16.8	12.9	11.5	8.2				27	22.5	22.9	25.1	29.1
D7	8.5	16.1	5.7	8.3	5.9				12.8	20.2	12	10.8	15.4
