# Supplementary material for: Immune aging impairs muscle regeneration via macrophage-derived anti-oxidant selenoprotein P
Source: EMBO Rep. 2025 Jul 18;26(16):4153–79. doi: 10.1038/s44319-025-00516-3 (PMC12373998; doi:10.1038/s44319-025-00516-3)
Supplement: Supplementary file 4 — Source data Fig. 4 [file 44319_2025_516_MOESM4_ESM.zip]

Archive with 44 entries (37 files):
- Figure 4/
- Figure 4/.DS_Store
- Figure 4/4B/
- Figure 4/4B/.DS_Store
- Figure 4/4B/4B iNOS.xls
- Figure 4/4B/IF iNOS Sepp1KO IFNg.tif (RGB).tif
- Figure 4/4B/IF iNOS Sepp1KO IL10.tif (RGB).tif
- Figure 4/4B/IF iNOS WT IFNg.tif (RGB).tif
- Figure 4/4B/IF iNOS WT IL10.tif (RGB).tif
- Figure 4/4C/
- Figure 4/4C/.DS_Store
- Figure 4/4C/4C CCL3.xls
- Figure 4/4C/IF CCL3 Sepp1KO IFNg.tif (RGB).tif
- Figure 4/4C/IF CCL3 Sepp1KO IL10.tif (RGB).tif
- Figure 4/4C/IF CCL3 WT IFNg.tif (RGB).tif
- Figure 4/4C/IF CCL3 WT IL10.tif (RGB).tif
- Figure 4/4D/
- Figure 4/4D/.DS_Store
- Figure 4/4D/4D CD206.xls
- Figure 4/4D/IF CD206 Sepp1KO IFNg.tif (RGB).tif
- Figure 4/4D/IF CD206 Sepp1KO IL10.tif (RGB).tif
- Figure 4/4D/IF CD206 WT IFNg.tif (RGB).tif
- Figure 4/4D/IF CD206 WT IL10.tif (RGB).tif
- Figure 4/4E/
- Figure 4/4E/.DS_Store
- Figure 4/4E/4E CD163.xls
- Figure 4/4E/IF CD163 Sepp1KO IFNg.tif (RGB).tif
- Figure 4/4E/IF CD163 Sepp1KO IL10.tif (RGB).tif
- Figure 4/4E/IF CD163 WT IFNg.tif (RGB).tif
- Figure 4/4E/IF CD163 WT IL10.tif (RGB).tif
- Figure 4/4G/
- Figure 4/4G/.DS_Store
- Figure 4/4G/4G Myogenesis Ki67.xls
- Figure 4/4G/IF Ki67 Sepp1KO IFNg.tif (RGB).tif
- Figure 4/4G/IF Ki67 Sepp1KO IL10.tif (RGB).tif
- Figure 4/4G/IF Ki67 WT IFNg.tif (RGB).tif
- Figure 4/4G/IF Ki67 WT IL10.tif (RGB).tif
- Figure 4/4H/
- Figure 4/4H/.DS_Store
- Figure 4/4H/4H Fusion index.xls
- Figure 4/4H/IF Desmin Sepp1KO IFNg.tif (RGB).tif
- Figure 4/4H/IF Desmin WT IFNg.tif
- Figure 4/4H/IF Desmin WT IFNg.tif (RGB).tif
- Figure 4/4H/IF Desmin WT IL10.tif (RGB).tif
