# Supplementary material for: Immune aging impairs muscle regeneration via macrophage-derived anti-oxidant selenoprotein P
Source: EMBO Rep. 2025 Jul 18;26(16):4153–79. doi: 10.1038/s44319-025-00516-3 (PMC12373998; doi:10.1038/s44319-025-00516-3)
Supplement: Supplementary file 4 — Source data Fig. 4 [file 44319_2025_516_MOESM4_ESM.zip › Figure 4/4B/4B iNOS.xls]

## Sheet: 4B
Fig4B - iNOS	WT										Sepp1KO
IFNγ	72.29	70.07		65.17	80.94	75	77.48	68.07	72.36		70.58				80.18	69.63		51.04	78.42
IL10	59.81	56.38		58.81	72.1	68.45	40.67	59.06	48.07		79.46				67.47	75.74		71.27	75.69
