# Supplementary material for: Immune aging impairs muscle regeneration via macrophage-derived anti-oxidant selenoprotein P
Source: EMBO Rep. 2025 Jul 18;26(16):4153–79. doi: 10.1038/s44319-025-00516-3 (PMC12373998; doi:10.1038/s44319-025-00516-3)
Supplement: Supplementary file 4 — Source data Fig. 4 [file 44319_2025_516_MOESM4_ESM.zip › Figure 4/4C/4C CCL3.xls]

## Sheet: 4C
Fig4C - CCL3	WT										Sepp1KO
IFNγ	69.75	74.19	81.11	69.33	74.02	51.31	77.87	63.55					55.21				57.79	51.53
IL10	35.89	52.55	51.09	52.8	40	47.07	55.17	49.1					30.91				65.67	56.83
