# Supplementary material for: Immune aging impairs muscle regeneration via macrophage-derived anti-oxidant selenoprotein P
Source: EMBO Rep. 2025 Jul 18;26(16):4153–79. doi: 10.1038/s44319-025-00516-3 (PMC12373998; doi:10.1038/s44319-025-00516-3)
Supplement: Supplementary file 4 — Source data Fig. 4 [file 44319_2025_516_MOESM4_ESM.zip › Figure 4/4D/4D CD206.xls]

## Sheet: 4D
Fig4D - CD206	WT										Sepp1KO
IFNγ	63.83	50.64	45.53	58.61	58.54	46.79	45.49	46.95						76.26	52.25		69.62	51.54
IL10	80.12	57.76	61.66	64.88	70.26	71.36	59.93	55.81						57.75	68.65		51.91	41.4
