# Supplementary material for: Immune aging impairs muscle regeneration via macrophage-derived anti-oxidant selenoprotein P
Source: EMBO Rep. 2025 Jul 18;26(16):4153–79. doi: 10.1038/s44319-025-00516-3 (PMC12373998; doi:10.1038/s44319-025-00516-3)
Supplement: Supplementary file 4 — Source data Fig. 4 [file 44319_2025_516_MOESM4_ESM.zip › Figure 4/4E/4E CD163.xls]

## Sheet: 4E
Fig4E - CD163	WT										Sepp1KO
IFNγ	72.98		69.89	77.87	83.23		59.52	58.67		54.02	68.19				65.05					68.45
IL10	87.11		74.47	82.11	85.29		83.44	74.41		65.65	47				48.52					67.5
