# Supplementary material for: Immune aging impairs muscle regeneration via macrophage-derived anti-oxidant selenoprotein P
Source: EMBO Rep. 2025 Jul 18;26(16):4153–79. doi: 10.1038/s44319-025-00516-3 (PMC12373998; doi:10.1038/s44319-025-00516-3)
Supplement: Supplementary file 4 — Source data Fig. 4 [file 44319_2025_516_MOESM4_ESM.zip › Figure 4/4G/4G Myogenesis Ki67.xls]

## Sheet: 4G
Fig4G - Myogenesis Prolif	WT				Sepp1KO
Untreated	94	72	48	63	85	74	50	62
IFNγ	97	86	61	73	91	66	57	61
IL10	80	54	48	55	91	75	15	70
