# Supplementary material for: Immune aging impairs muscle regeneration via macrophage-derived anti-oxidant selenoprotein P
Source: EMBO Rep. 2025 Jul 18;26(16):4153–79. doi: 10.1038/s44319-025-00516-3 (PMC12373998; doi:10.1038/s44319-025-00516-3)
Supplement: Supplementary file 4 — Source data Fig. 4 [file 44319_2025_516_MOESM4_ESM.zip › Figure 4/4H/4H Fusion index.xls]

## Sheet: 4H
Fig4H - Myogenesis Myogenesis	WT					Sepp1KO
Untreated	24.26	15.54	42.04	60.98	52.26	13.2	8.66	45.39	59.06	49.84
IFNγ	15.18	16.67	30.61	47.28	48.43	18.38	9.39	44.9	57.77	56.79
IL10	32.49	40.68	56.09	72.15	79.77	20.14	15.08	37.37	49.45	60.94
