# Supplementary material for: Immune aging impairs muscle regeneration via macrophage-derived anti-oxidant selenoprotein P
Source: EMBO Rep. 2025 Jul 18;26(16):4153–79. doi: 10.1038/s44319-025-00516-3 (PMC12373998; doi:10.1038/s44319-025-00516-3)
Supplement: Supplementary file 5 — Source data Fig. 5 [file 44319_2025_516_MOESM5_ESM.zip]

Archive with 27 entries (21 files):
- Figure 5/
- Figure 5/.DS_Store
- Figure 5/5B/
- Figure 5/5B/.DS_Store
- Figure 5/5B/FACS Sepp1 DMac A642 18072019_TG_006.fcs
- Figure 5/5B/FACS Sepp1+ A333 18072019_TG_013.fcs
- Figure 5/5C/
- Figure 5/5C/.DS_Store
- Figure 5/5C/5C eMHC.xls
- Figure 5/5C/EMHC LysMCreSepp1fl.png
- Figure 5/5C/EMHC LysmWTSepp1fl.png
- Figure 5/5D/
- Figure 5/5D/.DS_Store
- Figure 5/5D/5D Nuclei per fiber.xls
- Figure 5/5D/IF Laminin Sepp1+.tif (RGB).tif
- Figure 5/5D/IF Laminin Sepp1DMac.tif (RGB).tif
- Figure 5/5F/
- Figure 5/5F/5F.xlsx
- Figure 5/5F/Old eMHC RGB.jpg
- Figure 5/5F/SeppKO eMHC RGB.jpg
- Figure 5/5F/Young eMHC RGB.jpg
- Figure 5/5G/
- Figure 5/5G/.DS_Store
- Figure 5/5G/5G CSA.xls
- Figure 5/5G/IF Laminin Old.tif
- Figure 5/5G/IF Laminin Sepp1DMac.tif
- Figure 5/5G/IF Laminin Young.tif
