# Supplementary material for: Immune aging impairs muscle regeneration via macrophage-derived anti-oxidant selenoprotein P
Source: EMBO Rep. 2025 Jul 18;26(16):4153–79. doi: 10.1038/s44319-025-00516-3 (PMC12373998; doi:10.1038/s44319-025-00516-3)
Supplement: Supplementary file 5 — Source data Fig. 5 [file 44319_2025_516_MOESM5_ESM.zip › Figure 5/5C/5C eMHC.xls]

## Sheet: 5C
Fig5C - D7 eMHC	Sepp1+	Sepp1ΔMac
	29.1144	36.456
	28.2555	45
	31.9787	36.2689
	23.4253	33.4554
	19.5379	34.3086
		27.6935
