# Supplementary material for: Immune aging impairs muscle regeneration via macrophage-derived anti-oxidant selenoprotein P
Source: EMBO Rep. 2025 Jul 18;26(16):4153–79. doi: 10.1038/s44319-025-00516-3 (PMC12373998; doi:10.1038/s44319-025-00516-3)
Supplement: Supplementary file 5 — Source data Fig. 5 [file 44319_2025_516_MOESM5_ESM.zip › Figure 5/5D/5D Nuclei per fiber.xls]

## Sheet: 5D
Fig5D - D28 Nuclei/Fiber	Sepp1+	Sepp1ΔMac
	1.34	1
	1.38	0.86
	1.2	0.6
	1.33	1
	0.95
