# Supplementary material for: Immune aging impairs muscle regeneration via macrophage-derived anti-oxidant selenoprotein P
Source: EMBO Rep. 2025 Jul 18;26(16):4153–79. doi: 10.1038/s44319-025-00516-3 (PMC12373998; doi:10.1038/s44319-025-00516-3)
Supplement: Supplementary file 5 — Source data Fig. 5 [file 44319_2025_516_MOESM5_ESM.zip › Figure 5/5F/5F.xlsx]

## Sheet: 5F
Old	Young	Sepp1KO
3.64	4.36	2.19
0.78	4.87	2
1.48	2.82	2.09
3.59	3.88	1.84
1.5	4.12	1.65
3.83	6.83	2.52
2.28	6.23
2.94	5.62
	3.86
	4.38
