# Supplementary material for: Immune aging impairs muscle regeneration via macrophage-derived anti-oxidant selenoprotein P
Source: EMBO Rep. 2025 Jul 18;26(16):4153–79. doi: 10.1038/s44319-025-00516-3 (PMC12373998; doi:10.1038/s44319-025-00516-3)
Supplement: Supplementary file 5 — Source data Fig. 5 [file 44319_2025_516_MOESM5_ESM.zip › Figure 5/5G/5G CSA.xls]

## Sheet: 5G
Fig5G - D28 CSA	Old	Young	Sepp1KO
	784.7	1356.4	666.9
	775.2	1279.3	987.6
	611	1743.4	1185.1
		1095.8
